# Supplementary material for: Fe3+-Modulated In Situ Formation of Hydrogels with Tunable Mechanical Properties
Source: Gels. 2025 Jul 30;11(8):586. doi: 10.3390/gels11080586 (PMC12385994; doi:10.3390/gels11080586)
Supplement: Supplementary file 1 [file gels-11-00586-s001.zip]

Archive with 3 entries (3 files):
- Gels SI.pdf
- Movie S1. Peel homo-PAM from steel surface.mp4
- Movie S2. Peel P1M0.5Fe1 from steel surface.mp4
